# Supplementary material for: Multiomics analysis of a resistant European turnip ECD04 during clubroot infection reveals key hub genes underlying resistance mechanism
Source: Front Plant Sci. 2024 May 23;15:1396602. doi: 10.3389/fpls.2024.1396602 (PMC11153729; doi:10.3389/fpls.2024.1396602)
Supplement: Supplementary file 1 [file Table_1.xlsx]

## Sheet: Supplementary Table 1
Supplementary Table 1. Summary of transcriptome sequencing and sRNA sequencing results after mapping.
	Transcriptome sequencing				Small RNA sequencing
Sample name	Total reads	Mapped reads	Mapping Rate		Raw Data	Clean Data	rRNA	snRNA	tRNA	Filter
I181	41730018	41114458	0.9852		21857389	21723085	2357102	179390	2882025	16304568
I182	41609790	40893096	0.9828		20920221	19989249	4208330	149847	1032346	14598726
I183	41541544	40832101	0.9829		20826089	19828616	3417578	181589	962604	15266845
I241	41448804	40726877	0.9826		22290471	22012606	2117618	169617	1328458	18396913
I242	41748674	40428986	0.9684		22314467	22241111	1863686	143295	7703292	12530838
I243	40428516	39782346	0.984		22239037	21781638	2881082	197890	1838191	16864475
I301	40574214	39900421	0.9834		23468485	22971595	1837033	213219	3357627	17563716
I302	40488546	39459313	0.9746		22691057	22452999	955845	132929	11714759	9649466
I303	40261586	39096753	0.9711		22766511	22509367	1349303	148542	5635727	15375795
M181	41598002	40939198	0.9842		22818256	22410953	2687156	181241	1436794	18105762
M182	42626472	41949111	0.9841		21154899	20839994	3860782	184068	1152171	15642973
M183	41383668	40621772	0.9816		20835840	20396516	3057551	161503	1277069	15900393
M241	41716574	41001616	0.9829		22117628	22001764	2426209	172211	3016522	16386822
M242	40669706	40029744	0.9843		21885728	21423045	3521575	192509	2074831	15634130
M243	41808554	41198327	0.9854		22899363	22639680	2819835	186039	2613288	17020518
M301	41895794	41185533	0.983		21567898	20548353	1923460	210637	4887283	13526973
M302	42357818	41610764	0.9824		23387527	23129864	4491776	175662	6086193	12376233
M303	42055158	41374215	0.9838		20683711	19590812	2562727	187283	1520425	15320377
M18,mock 18dpi; I18,inoculation 18dpi; M24,mock 24dpi; I24,inoculation 24dpi;M30,mock 30dpi; I30,inoculation 30dpi.
