# Supplementary material for: Multiomics analysis of a resistant European turnip ECD04 during clubroot infection reveals key hub genes underlying resistance mechanism
Source: Front Plant Sci. 2024 May 23;15:1396602. doi: 10.3389/fpls.2024.1396602 (PMC11153729; doi:10.3389/fpls.2024.1396602)
Supplement: Supplementary file 3 [file Table_3.xlsx]

## Sheet: Supplementary Table 3
Supplementary Table 3. KEGG enrichment terms of genes in different module.
Module	Term Name	Corrected p-value(0.05)	associated samples
Blue	Glutathione metabolism	1.25e-06	M24/30
	Metabolism	2.15e-06
	Protein families: signaling and cellular processes	0.000117
	Metabolism of other amino acids	0.000386
	Energy metabolism	0.000528
	Transporters	0.00235
	Carbohydrate metabolism	0.0127
	Exosome	0.0121
	Biosynthesis of other secondary metabolites	0.0175
Brown	Glycolysis / Gluconeogenesis	0.00037	I18
	Metabolism	0.00123
	Amino acid metabolism	0.00295
	Carbohydrate metabolism	0.0169
	Lipid metabolism	0.0447
Black	Metabolism of other amino acids	0.00473	I24/30
Turquoise	Plant-pathogen interaction	2.59e-08	I24/30
	Organismal Systems	9.97e-08
	Environmental adaptation	9.97e-08
	Transcription factors	1.08e-06
	Signal transduction	9.72e-06
	Environmental Information Processing	9.43e-06
	Plant hormone signal transduction	0.00274
	Carotenoid biosynthesis	0.0145
	Unclassified: metabolism	0.0188
	MAPK signaling pathway - plant	0.0265
	Enzymes with EC numbers	0.0263
	Metabolism of terpenoids and polyketides	0.0479
