# Supplementary material for: Multiomics analysis of a resistant European turnip ECD04 during clubroot infection reveals key hub genes underlying resistance mechanism
Source: Front Plant Sci. 2024 May 23;15:1396602. doi: 10.3389/fpls.2024.1396602 (PMC11153729; doi:10.3389/fpls.2024.1396602)
Supplement: Supplementary file 4 [file Table_4.xlsx]

## Sheet: Supplementary Table 4
Supplementary Table 4. New miRNA candidates.
miRNA	Strand	miRNA_sequence	Pre-miRNA_sequence	Length
nov_miR1	-	gagccaaggaugacuugccua	gagccaaggaugacuugccuauuuuuaccaacgcaucuaaaauuugauucuggugcucggcaaguuggccuuggcucccu	21
nov_miR2	-	auggacagacgacuuacgagaguu	auuucuaaguauaacuaguccagacgacuuuucauaagucuucuggacgacuuacugcaagucguauggacagacgacuuacgagaguu	24
nov_miR3	-	aauauuaauauaguuggugag	caccaauuauauuaauauuuaaucggggaauuucucagaaaagcugagagauuuuucgauuaaauauuaauauaguuggugag	21
nov_miR4	+	aaccaacuuaaauuacaugua	cauguaauauaaguugguuuagugcagaguagauaugauuguacuaaaccgaacuaaaccaacuuaaauuacaugua	21
nov_miR5	+	uugacagaagaaagagagcac	uugacagaagaaagagagcacaagccgggauuagcaaaaagagaguuuugcccuugucgggagugugcucucuuuacuucugccacca	21
nov_miR6	-	agcugcuaagcuauggauccc	agcugcuaagcuauggaucccauaagcccuaaccuuaaacauagaaaaaggauuuggcuguauggcuugcauaucucaggagcuuu	21
nov_miR7	+	uuggcauucuguccaccucc	uuggcauucuguccaccuccucuacauauguguauggacgauguguucugugaguggaggugggcauacugccaauaga	20
nov_miR8	+	uguguucucaggucaccccu	gagugucaugagaacacggauccucuuguuucuuuaagauuuccacugaaaccaauugaguuuuguguucucaggucaccccu	20
nov_miR9	-	cagccaaggaugacuugccgg	cagccaaggaugacuugccggaacgucguucaucaugcguauagguauuggugaugaauauauuucuggcaaguuguccugcggcuac	21
nov_miR10	+	ugccaaaggagaguugcccu	ggaaauucaacuuuggcaaaggaaguacaauuagugagacauguucacaaguuugaaguugagucuuuugccaaaggagaguugcccu	20
nov_miR11	-	aucugccgacucauccaucca	aucugccgacucauccauccaaacacuggugguaaaaaagacaagaaauuuuaggccacagugacugugugaaugaugcgggagaugu	21
nov_miR12	+	guagguagacgcacuguuucuc	guagguagacgcacuguuucucacauuguuuaaaacuguuguaacaugagagacauuuguuucuacuuauag	22
nov_miR13	+	agggguuggcccguccuacaggcg	cuugaaagaucaccauccucuauauauauauauauauauauuagggguuggcccguccuacaggcg	24
nov_miR14	-	augcacugccucuucccuggc	acagggaacaagcagagcauggauugaguuuuuaccaaaacaucaaaugacuauguuuggucucuucccaugcacugccucuucccuggc	21
nov_miR15	+	aucugccgacucauucaucca	aucugccgacucauucauccaaacacucugguaaaaacaagagaucuaaaccacagugacugugugaaugaugcgggagaugu	21
nov_miR16	-	aaugacggguuuuggcauauc	uaugccaaaaccguaucauuggagauaugccaaaaaccguuauuuccgacauaucuucaaugacggguuuuggcauauc	21
nov_miR17	+	gucaauugauggguaguagu	gucaauugauggguaguaguucauuuggcuaacugccguguguuauucuacuacccucaucaguugaccuu	20
nov_miR18	-	gagauuuuuguuacuguuaacugc	uuuaacaguuauaaaaucguauagauauaugguauauguggagauuuuuguuacuguuaacugc	24
nov_miR19	-	uaugagaguauuauaaagucac	uaugagaguauuauaaagucacuacguuugguaaucaacuguugcuuuccguaacgaagugacuuauaauaaucucauga	22
nov_miR20	+	uggcucugauaccaugaagua	ucuacaugguaucaaagccauguuaucauugauaaccuggcucugauaccaugaagua	21
nov_miR21	+	ugggguugugauuucaggcuuggc	caagccucaaauaaacaaucccaacagauuacaaaucauuuggccuugaauuucauuuguaauauguugggguugugauuucaggcuuggc	24
nov_miR22	+	ucccaaauguagacaaagca	cuuugucuauauucuuggaaaaagcgaugaggucucguugcacuuucccaaauguagacaaagca	20
nov_miR23	-	ugagccaaagaugacuugccg	ugagccaaagaugacuugccgaccaaugaaucuaaaacugauuuuggcaaccggcaaguugacuuuggcucugu	21
nov_miR24	-	ugagccaaagaugacuugccg	ugagccaaagaugacuugccgauuuuaccaacaaaccuaaaauugauauuggcuaccggcaagucgauuuuggcucugu	21
nov_miR25	+	uuggcauucuguccaccucc	uuggcauucuguccaccuccuuuguauauaaauguaaguauaucgguugugugugaaagaaggagguggucauacugccagua	20
nov_miR26	+	ggauggaggggcggaggccuuuggu	accaaaaauucugcccuucuauccaaaggauggaggggcggaggccuuuggu	25
nov_miR27	-	auggaggggcggaggccuuuggugu	uucugcccuucuauccaaaggauggaggggcggaggccuuuggugu	25
nov_miR28	-	agaucuccagacugaagu	uucagucuggagaucucuguucucacgaaggauaaugucgaaccuucgugagaauagagaucuccagacugaagu	18
nov_miR29	+	augcacugccucuucccuggc	acagggaacaagcagagcauggauugaguuuuuaccaaaacauaaaaugacuauguuuggucucuucccaugcacugccucuucccuggc	21
nov_miR30	+	ugccaaaggagaguugcccug	gggcaucuuucaguuggcacgcgacugugccacuugcucucuuuuuugugugguuggcucugcacuugccaaaggagaguugcccug	21
nov_miR31	+	ucggaccaggcuucauccccc	ggaauguugucuggcucgaggucaugaagagucgauauuuaacgaaauacaaaacucuauaugauucucggaccaggcuucauccccc	21
nov_miR32	-	uuggcauucuguccaccucc	uuggcauucuguccaccuccuucuauguauacaaguuuauguauauacaugguguuugaaagagggagguggucauacugucaacag	20
nov_miR33	-	uuggcauucuguccaccucc	uuggcauucuguccaccuccccuaccuauguauauguguauuaucuacguuguguuuugugagggggaggugggcauacugccaaca	20
nov_miR34	+	cugaaguguuuggggggacuc	guucccugaaacgcuucauuguucauuacguauauguuuaguaaaucaaucuaaugaacacugaaguguuuggggggacuc	21
nov_miR35	+	cugaaguguuuggggggacuc	guucccuuuaacgcuucauuguucauacuugguuuucuaauaucuaccgauacaucaauguaaugaacacugaaguguuuggggggacuc	21
nov_miR36	-	uuucguugucuguucgaccuu	uucgaugcuaggcuugucaaagugagcaaucuuauuuguucucaucuuuguuucguugucuguucgaccuu	21
nov_miR37	-	ugagccaaagaugacuugccg	ugagccaaagaugacuugccgauuuuaccaaagaauucaaaacugauaauggugacuggcaagucgacuuuggcucugu	21
nov_miR38	+	uuucaucuuugauaagcugug	uuucaucuuugauaagcuguguuuucuaucuucgaucgggacuugcgaucgaagauuagaaaacaaaguuuaucaaagaugagauaagu	21
nov_miR39	+	ugccuggcucccuguauacca	ugccuggcucccuguauaccacaagcaaacaccgaucucauuaugaaaucgaucgcuagugguguauagaguagucaagcaug	21
nov_miR40	+	gcaaguugacuuuggcucugu	ugagccaaggaugacuugccgauuuuuuccaacgaaucuauacugauuuugguguuuggcaaguugacuuuggcucugu	21
nov_miR41	-	cagccaaggaugacuugccgg	cagccaaggaugacuugccggagggucguucaucaugcauaauaauauuggugaugaacauaauucuggcaaguugcccuucggcuac	21
nov_miR42	+	ugccaaaggagaguugcccug	ugugcucuuuuuuuuguguguguucauugcuacuuggcucugucacuugccaaaggagaguugcccug	21
nov_miR43	+	uguguucucaggucaccccu	gagugucaugagaacacaaauccuuugguuuccuuaaaauauccauugaaacuauggaguuauguguucucaggucaccccu	20
nov_miR44	-	uagcuccagacucauucacuca	uagcuccagacucauucacucacuuaccgagucacuaaaauaggaaugaacucguuacaugaguaaaugaugcgggagacuuau	22
nov_miR45	-	uuagaugaccaucaacaaaua	uuuguugauugacaucuaugcauauugaucauccucguguugaugaucgauucguuuagaugaccaucaacaaaua	21
nov_miR46	+	agagauuuuuguuacuguuaacug	cgguucuaacaguuauaaaaauauauaaauauauaguauguuuagagauuuuuguuacuguuaacug	24
nov_miR47	+	uucguaacaacuaguaucacu	uucguaacaacuaguaucacuguuaucguuacuuuugcuaauacauuaauucugauaauagugauacuaguuguuacgaaaa	21
nov_miR48	-	uugacagaagaaagagagcac	uugacagaagaaagagagcacaagccgggauuagcaaauauaaaguuuugcccuugucgggagugugcucucuuuacuucugucacc	21
nov_miR49	+	ucauugagugcagcguugaugu	ucauugagugcagcguugaugugauuuacuuaucuuuuucauuguugaauagauuaaagcaauuuacaucaacguuggcucaauuaugu	22
nov_miR50	-	ucggaccaggcuucauucccc	ggacuguugucuggcucgaggucaugaagaaugaaaccuaaaccuaaaugauucucggaccaggcuucauucccc	21
nov_miR51	+	uuuucaaaguucaaaguauuug	uuuaacuuugaaaacuaaauaauuuauuuuuuuuuuguaauaaaaaaaguuauuuaguuuucaaaguucaaaguauuug	22
