# Supplementary material for: Multiomics analysis of a resistant European turnip ECD04 during clubroot infection reveals key hub genes underlying resistance mechanism
Source: Front Plant Sci. 2024 May 23;15:1396602. doi: 10.3389/fpls.2024.1396602 (PMC11153729; doi:10.3389/fpls.2024.1396602)
Supplement: Supplementary file 5 [file Table_5.xlsx]

## Sheet: Supplementary Table 5
Supplementary Table 5. TPM level of all identified miRNAs.
miRNA	precursor	I181	I182	I183	I241	I242	I243	I301	I302	I303	M181	M182	M183	M241	M242	M243	M301	M302	M303
bra-miR1140	bra-MIR1140	35.5676	63.4086	28.931	42.6907	40.7915	40.7176	64.3586	34.5322	31.9888	46.9013	33.1149	39.2845	28.3455	47.8787	50.7588	53.2879	34.9878	62.2017
bra-miR156a-3p	bra-MIR156a	1576.98	1473.32	3221.14	1991.64	616.712	2193.16	2379.88	2025.45	2267.76	2135.26	1760.8	1393.47	1513.34	1774.5	1353.3	960.248	1913.56	1355.19
bra-miR156a-5p	bra-MIR156a	4649.58	5009.81	5785.27	5392.07	2239.38	4694.1	6613.2	8613.13	7802.32	4807.8	5675.79	5260.96	6011.36	5845.19	4282.13	4304.6	8232.9	4255
bra-miR156b-3p	bra-MIR156b	98.7002	46.8904	268.779	47.7306	11.0621	24.3507	38.43	25.2351	29.036	350.503	121.612	298.472	20.4718	90.77	21.1828	14.3877	54.5002	16.4534
bra-miR156b-5p	bra-MIR156b	4649.58	5009.81	5785.27	5392.07	2239.38	4694.1	6613.2	8613.13	7802.32	4807.8	5675.79	5260.96	6011.36	5845.19	4282.13	4304.6	8232.9	4255
bra-miR156c-3p	bra-MIR156c	316.552	374.057	586.553	206.042	228.156	214.366	214.374	227.116	263.785	765.915	447.623	430.323	195.794	347.12	186.649	290.952	246.933	233.156
bra-miR156c-5p	bra-MIR156c	4622.46	4986.36	5764.74	5355.61	2227.63	4664.56	6565.51	8569.3	7742.77	4794.82	5656.95	5247.42	5977.76	5812.27	4254.55	4279.02	8194.55	4232.93
bra-miR156d-3p	bra-MIR156d	96.4772	45.8247	268.779	47.7306	11.0621	23.5523	38.43	25.2351	29.036	348.828	122.754	295.763	20.4718	90.2713	21.1828	14.3877	54.5002	16.4534
bra-miR156d-5p	bra-MIR156d	4649.58	5009.81	5785.27	5392.07	2239.38	4694.1	6613.2	8613.13	7802.32	4807.8	5675.79	5260.96	6011.36	5845.19	4282.13	4304.6	8232.9	4255
bra-miR156e-3p	bra-MIR156e	1630.78	1051.3	4303.72	910.735	743.926	434.72	511.165	1167.45	595.976	3817.43	1718.55	2177.35	582.134	829.398	708.225	853.672	584.7	665.358
bra-miR156e-5p	bra-MIR156e	5064.39	5389.2	6234.64	5726.19	2461.32	4813.45	6818.78	8925.25	8022.3	5190.13	6286.7	5610.46	6208.2	6263.13	4567.1	4606.21	8485.89	4567.61
bra-miR156f-3p	bra-MIR156f	1831.73	1512.21	1895.45	1151.46	1314.32	1034.7	1067.24	2032.09	1191.46	1308.21	1491.89	1424.63	1285	1268.29	1116.69	1586.38	1167.38	1332.72
bra-miR156f-5p	bra-MIR156f	4622.46	4986.36	5764.74	5355.61	2227.63	4664.56	6565.51	8569.3	7742.77	4794.82	5656.95	5247.42	5977.76	5812.27	4254.55	4279.02	8194.55	4232.93
bra-miR156g-3p	bra-MIR156g	316.552	374.057	586.553	206.042	228.156	214.366	214.374	227.116	263.785	765.915	447.623	430.323	195.794	347.12	186.649	290.952	246.933	233.156
bra-miR156g-5p	bra-MIR156g	4622.46	4986.36	5764.74	5355.61	2227.63	4664.56	6565.51	8569.3	7742.77	4794.82	5656.95	5247.42	5977.76	5812.27	4254.55	4279.02	8194.55	4232.93
bra-miR157a	bra-MIR157a	1199.52	801.399	971.056	378.584	230.921	383.623	330.127	366.573	393.216	757.54	850.712	725.183	770.054	762.568	428.452	225.408	401.014	262.852
bra-miR158-3p	bra-MIR158	4581.56	5980.12	4740.02	5467.67	4314.22	6161.52	6949.81	4008.39	3601.45	4951.02	4378.6	4968.36	4997.22	5111.55	3828.89	5759.89	5661.3	6517.13
bra-miR158-5p	bra-MIR158	734.027	811.523	569.288	550.236	971.391	594.396	567.189	946.98	497.549	503.77	619.478	702.154	816.772	593.995	695.836	710.86	705.139	638.872
bra-miR159a	bra-MIR159a	42257.9	47679.5	51459.9	58091.7	62859.7	46060.7	51185.5	52894.1	51179.6	57516.5	60576.9	55520.7	66403.1	55933.8	52516.2	52627.1	65835.6	51821.6
bra-miR160a-3p	bra-MIR160a	580.197	541.371	440.498	394.593	284.158	456.675	503.757	377.198	430.126	628.98	545.826	559.917	520.718	529.159	388.485	432.165	427.255	762.874
bra-miR160a-5p	bra-MIR160a	5183.98	51524	35845.5	7228.07	2854.71	19356.8	30971.3	6093.61	9133.54	31250.9	20002	16138.3	4579.91	14570.6	9987.5	45853.2	12391.7	47387.7
bra-miR161-3p	bra-MIR161	50.2393	94.3136	36.8637	38.5402	56.6933	87.8222	53.2464	50.4702	37.4023	44.3887	53.0981	61.8618	47.2426	62.342	56.3543	35.17	37.0063	73.4381
bra-miR161-5p	bra-MIR161	8.44731	12.7883	11.1991	11.8585	7.60519	30.7378	18.0575	9.29714	7.87417	18.4255	19.4122	13.5464	6.29901	14.4633	17.9854	4.26303	5.38274	16.8547
bra-miR162-3p	bra-MIR162	6540.89	10055.3	9039.08	7047.82	5126.59	13616	7984.64	4283.32	4345.06	10605.1	15155.8	10595.5	5180.94	9708.9	6942.37	5763.09	5118.99	6747.48
bra-miR162-5p	bra-MIR162	105.814	141.737	47.1296	73.5229	56.0019	63.4715	111.586	38.5167	23.1304	38.1073	70.7975	64.5711	197.369	70.8205	90.7264	32.5056	59.883	109.154
bra-miR164a	bra-MIR164a	10277.3	8404.57	12948	10628.2	10022.3	7428.56	7731.83	11511.2	15032.3	7247.92	10880.5	9633.28	7291.63	7614.7	6702.96	9616.87	11668.4	6646.35
bra-miR164b-3p	bra-MIR164b	77.8042	59.1458	74.1941	71.1512	42.1743	88.6206	49.0793	100.94	85.6316	86.6836	110.764	15.3526	66.1396	93.7624	80.3348	87.3921	105.636	74.642
bra-miR164b-5p	bra-MIR164b	3063.26	2816.09	4333.59	3714.68	4598.38	2627.48	2522.95	3292.51	4462.68	3572.45	3398.85	3933.42	4002.5	3388.91	3221.39	5624.54	4553.8	3821.19
bra-miR164c-3p	bra-MIR164c	76.4704	59.1458	74.1941	70.8547	41.4829	88.2214	48.1532	98.284	84.6473	86.2649	110.193	15.3526	65.0898	91.7675	79.1358	84.7277	105.636	73.8394
bra-miR164c-5p	bra-MIR164c	3063.26	2816.09	4333.59	3714.68	4597.69	2627.48	2523.41	3292.51	4462.19	3572.87	3398.85	3933.42	4003.02	3388.91	3221.79	5624.54	4553.12	3821.59
bra-miR164d-3p	bra-MIR164d	77.8042	59.1458	74.1941	71.1512	42.1743	88.6206	49.0793	100.94	85.6316	86.6836	110.764	15.3526	66.1396	93.7624	80.3348	87.3921	105.636	74.642
bra-miR164d-5p	bra-MIR164d	3063.26	2816.09	4333.59	3714.68	4598.38	2627.48	2522.95	3292.51	4462.68	3572.45	3398.85	3933.42	4002.5	3388.91	3221.39	5624.54	4553.8	3821.19
bra-miR164e-3p	bra-MIR164e	0.889191	1.06569	0.466629	0	0	1.99596	0.926024	0	0.492135	0.418762	0.570947	0.903092	0	0.997472	0	0	0.672842	0
bra-miR164e-5p	bra-MIR164e	10277.3	8404.57	12948	10628.2	10022.3	7428.56	7731.83	11511.2	15032.3	7247.92	10880.5	9633.28	7291.63	7614.7	6702.96	9616.87	11668.4	6646.35
bra-miR167a	bra-MIR167a	48084.8	35420.3	30050.5	44251.3	82053.1	49862.2	61000.4	51879.3	31838.2	28434.3	21996.9	43309.6	47988	35499.5	37536	30238.7	57160.7	42534.7
bra-miR167b	bra-MIR167b	48564.5	35789.6	30340.7	44522.9	82388.4	50055.4	61461.6	52639.1	32097.6	28661.7	22175	43504.6	48289.3	35722	37717.4	30431.1	57474.2	42852.6
bra-miR167c	bra-MIR167c	48564.5	35789.6	30340.7	44522.9	82388.4	50055.4	61461.6	52639.1	32097.6	28661.7	22175	43504.6	48289.3	35722	37717.4	30431.1	57474.2	42852.6
bra-miR167d	bra-MIR167d	48565.8	35789.6	30341.2	44522.9	82389.1	50056.2	61461.6	52640.4	32099.5	28662.6	22175	43505.1	48290.3	35722	37719	30433.2	57476.9	42854.2
bra-miR168a-3p	bra-MIR168a	4564.22	4133.81	5895.4	3925.17	2317.51	2917.29	3762.9	5262.18	4650.68	4186.36	5773.99	4637.38	3566.81	4934	3650.24	5493.98	5210.49	5344.13
bra-miR168a-5p	bra-MIR168a	46297.1	70522.6	77996.2	58308.7	57440.6	55385.9	43218	60181.7	52853.4	60089.3	69045.2	61696.1	66926.5	59213.5	62464.1	66246.4	45598.5	57685.1
bra-miR168b-3p	bra-MIR168b	6873.45	5257.58	4998.53	6075.72	9316.36	8546.3	5042.2	6594.33	5640.36	5383.18	6459.13	6766.42	10379.7	8461.06	7206.15	5811.58	5464.15	5252.63
bra-miR168b-5p	bra-MIR168b	22942	39322.4	28902.6	28006.3	40642.2	39005.4	28520.1	24188.5	27734.3	28979.1	24753.4	28359.3	42004.4	30674.8	33551.6	43724.8	22669.4	34375.1
bra-miR168c-3p	bra-MIR168c	6872.56	5257.05	4997.6	6075.13	9319.13	8544.3	5042.2	6593	5640.36	5382.76	6457.99	6765.51	10379.2	8459.56	7205.36	5811.58	5464.15	5252.23
bra-miR168c-5p	bra-MIR168c	22982	39392.7	28914.7	27891.9	40556.4	38895.6	28348.8	24042.4	27643.7	28836.8	24652.4	28341.3	41922	30546.6	33453.3	43672.6	22690.3	34357
bra-miR171a	bra-MIR171a	9990.95	7406.01	8062.89	8779.76	7055.55	10030.5	11245.2	8186.79	11259.1	8415.85	8556.79	7895.28	7507.9	8759.8	7644.6	10374.1	6854.92	9875.22
bra-miR171b	bra-MIR171b	10173.2	7545.62	8205.21	8939.55	7233.23	10202.9	11569.3	8525.47	11559.3	8621.04	8792.59	8076.35	7670.62	8929.87	7816.06	10554.2	7115.98	10057.4
bra-miR171c	bra-MIR171c	10159	7534.96	8202.88	8929.77	7220.79	10189.4	11553.1	8485.63	11529.7	8613.09	8777.74	8066.42	7656.97	8920.89	7807.67	10544.6	7108.58	10050.6
bra-miR171d	bra-MIR171d	10171.5	7542.42	8204.28	8935.7	7227.7	10202.5	11565.6	8522.82	11556.8	8620.21	8790.88	8075.9	7669.05	8928.38	7813.66	10549.9	7113.29	10056.2
bra-miR171e	bra-MIR171e	1019.01	911.165	1042.92	945.125	743.235	616.751	964.917	1103.7	879.938	712.732	929.502	974.436	938.028	857.826	710.224	1090.27	952.745	993.622
bra-miR172a	bra-MIR172a	17.3392	17.5839	24.7314	11.2656	8.98796	11.9758	13.4273	9.29714	12.3034	15.4942	14.8446	9.93401	5.24918	5.4861	8.39319	5.86167	14.1297	17.6573
bra-miR172b-3p	bra-MIR172b	17.3392	17.5839	24.7314	11.2656	8.98796	11.9758	13.4273	9.29714	12.3034	15.4942	14.8446	9.93401	5.24918	5.4861	8.39319	5.86167	14.1297	17.6573
bra-miR172b-5p	bra-MIR172b	316.107	172.109	363.038	290.534	221.933	245.503	269.473	276.258	197.346	189.699	489.873	189.198	158	206.976	169.463	176.916	163.501	193.427
bra-miR172c-3p	bra-MIR172c	27.5649	30.905	28.4644	24.6065	22.1242	23.9515	30.0958	11.9535	29.036	14.2379	34.8278	18.0618	8.39868	22.9419	9.19254	9.05894	28.9322	24.0781
bra-miR172c-5p	bra-MIR172c	0.889191	3.72992	0.933259	1.18585	0	0.399192	1.38904	1.32816	0	3.76885	1.71284	1.35464	0	0.498736	0.399676	1.06576	2.69137	0
bra-miR172d-3p	bra-MIR172d	24.8973	22.9123	41.9967	16.009	13.1362	27.145	29.6328	25.2351	31.0045	23.8694	27.4055	14.901	10.4984	21.4457	11.5906	12.2562	23.5495	27.6898
bra-miR172d-5p	bra-MIR172d	83.1393	22.9123	97.0589	39.1332	11.0621	78.6408	107.882	77.0334	49.2135	45.2262	66.8008	38.3814	24.1462	41.8938	35.1715	21.3152	40.3705	63.4056
bra-miR1885a	bra-MIR1885a	289.432	469.437	569.755	360.499	240.601	522.143	973.251	495.405	486.23	399.08	674.86	338.659	256.16	353.105	297.758	304.807	325.656	430.195
bra-miR1885b	bra-MIR1885b	457.489	658.064	762.939	533.93	488.115	611.562	1434.87	920.417	701.785	533.502	625.187	504.828	339.097	448.863	282.571	594.693	676.207	744.414
bra-miR2111-3p	bra-MIR2111	0	0	0	0	0	0	0	0	0	0	0	0	0	0	0	0	0	0
bra-miR2111-5p	bra-MIR2111	0	0	0	0	0	0	0	0	0	0	0	0	0	0	0	0	0	0
bra-miR2111a-3p	bra-MIR2111a	0	0	0	0	0	0	0.463012	0	0	0	0	0	0	0	0	0	0	0
bra-miR2111a-5p	bra-MIR2111a	0.444595	1.59854	0.466629	0.296463	0	1.99596	1.38904	0	1.47641	0.418762	0.570947	0	0.524918	0	0	1.06576	0	0
bra-miR2111b-3p	bra-MIR2111b	0.444595	1.59854	0.933259	0.88939	0	7.18545	5.09313	0	1.96854	0	2.28379	1.80618	0	0	0	1.06576	0.672842	2.00651
bra-miR2111b-5p	bra-MIR2111b	0.889191	1.59854	0.466629	0.592927	0	1.99596	1.85205	0	1.47641	0.418762	0.570947	0	0.524918	0	0	1.06576	0	0
bra-miR319-3p	bra-MIR319	223.631	1145.62	1168.91	244.582	44.9398	554.876	314.385	62.4236	104.825	688.025	1425.08	1267.49	102.359	516.192	276.176	212.086	137.933	331.876
bra-miR319-5p	bra-MIR319	124.931	43.1605	104.992	32.3145	17.9759	34.7297	45.8382	37.1885	45.7686	49.8326	93.6354	71.3443	17.3223	30.4229	34.3721	22.3809	39.0249	30.4989
bra-miR390-3p	bra-MIR390	10099	3703.81	5260.31	5486.35	1391.06	1085.8	3634.64	4246.14	3170.83	5868.94	7366.36	5331.4	3152.65	6661.12	5933.99	2062.24	4539	2853.25
bra-miR390-5p	bra-MIR390	7330.04	5262.38	4029.81	3838.01	1764.4	1753.25	4441.67	2913.99	3412.47	7577.49	5538.19	4220.6	2799.39	6316	4385.24	2236.49	3611.82	5134.65
bra-miR391-3p	bra-MIR391	0	0	0.466629	0	0.691381	0.399192	0.463012	0	0	0	0.570947	0	0	0.498736	0	0	0	0.401301
bra-miR391-5p	bra-MIR391	0.444595	1.06569	0.466629	0.296463	0	0.399192	0.463012	0	0.492135	0	0	0.903092	0	0	0.799352	0	0.672842	0.401301
bra-miR395a-3p	bra-MIR395a	45.3487	168.912	17.2653	88.6425	12.4449	89.0198	119.457	74.3771	52.6585	100.503	119.328	250.156	353.27	498.736	121.102	197.165	121.784	168.547
bra-miR395a-5p	bra-MIR395a	0	0	0	0.296463	0	0	0	0	0	0	0	0.451546	0	1.49621	0.399676	0	0	0
bra-miR395b-3p	bra-MIR395b	45.3487	168.912	17.2653	88.6425	12.4449	89.0198	119.457	74.3771	52.6585	100.503	119.328	250.156	353.27	498.736	121.102	197.165	121.784	168.547
bra-miR395b-5p	bra-MIR395b	0	0	0	0.296463	0	0	0	0	0	0	0	0	0	1.49621	0.399676	0	0	0
bra-miR395c-3p	bra-MIR395c	45.3487	168.912	17.2653	88.6425	12.4449	89.0198	119.457	74.3771	52.6585	100.503	119.328	250.156	353.27	498.736	121.102	197.165	121.784	168.547
bra-miR395c-5p	bra-MIR395c	0	0	0	0.296463	0	0	0	0	0	0	0	0	0	1.49621	0.399676	0	0	0
bra-miR395d-3p	bra-MIR395d	45.3487	168.912	17.2653	88.6425	12.4449	89.0198	119.457	74.3771	52.6585	100.503	119.328	249.705	353.27	499.235	120.702	197.165	121.784	168.547
bra-miR395d-5p	bra-MIR395d	0	0	0	0.296463	0	0	0	0	0	0	0	0	0	1.49621	0.399676	0	0	0
bra-miR396-3p	bra-MIR396	14.2271	14.3868	8.39933	13.6373	11.0621	18.3628	17.5944	18.5943	14.2719	15.4942	10.2771	8.57937	17.8472	19.4507	10.3916	12.7891	16.1482	15.2495
bra-miR396-5p	bra-MIR396	2762.27	2351.45	3063.42	2314.19	1389.68	2941.64	2741.03	2248.58	2832.73	4207.72	5004.92	2800.94	1796.27	2770.48	2318.92	2630.29	2964.54	2160.21
bra-miR398-3p	bra-MIR398	30016.9	28925	25057.5	9287.31	11924.9	36113.3	21967.1	38009.4	26656	35197.3	52736.7	15848.4	7998.17	17254.8	53366.3	38252.2	14439.9	56270.5
bra-miR398-5p	bra-MIR398	780.71	563.217	436.765	393.407	584.909	567.651	617.195	761.037	737.219	355.529	520.133	317.888	207.342	375.05	550.354	586.7	220.019	707.093
bra-miR400-3p	bra-MIR400	629.103	701.757	426.033	396.668	567.624	475.837	367.631	596.345	552.176	464.825	460.184	512.956	612.054	550.605	689.84	520.09	504.632	638.47
bra-miR400-5p	bra-MIR400	1085.7	1068.89	837.133	704.693	798.545	823.133	1523.77	1640.28	1341.56	1077.89	919.225	799.688	862.44	929.644	747.394	1097.73	1445.94	1334.33
bra-miR403-3p	bra-MIR403	8126.76	8832.97	9459.05	7641.64	6052.35	6584.27	11842.5	9014.24	7930.76	7031.84	9027.82	7906.12	6565.67	7795.25	5717.36	9393.06	9585.99	10721.6
bra-miR403-5p	bra-MIR403	716.688	490.75	449.364	505.766	487.424	367.656	568.116	766.35	714.581	539.784	629.755	403.682	427.808	485.27	559.946	401.258	568.552	628.839
bra-miR408-3p	bra-MIR408	2.66757	0.532845	1.86652	1.77878	0	2.39515	1.85205	0	2.46068	0.837523	1.14189	2.70928	2.09967	2.99242	0.399676	1.06576	0.672842	1.60521
bra-miR408-5p	bra-MIR408	0	0	0	0	0	0	0.926024	0	0	0	0	0.903092	0	0	0	0	0	0
bra-miR5654a	bra-MIR5654a	6321.7	6590.23	8835.16	6062.08	3468.66	6735.56	8250.41	4220.9	5357.39	7171.71	8201.09	6779.06	4466.52	8041.62	5149.02	5660.24	6946.43	5905.15
bra-miR5654b	bra-MIR5654b	6321.7	6590.23	8835.16	6062.08	3468.66	6735.56	8250.41	4220.9	5357.39	7171.71	8201.09	6779.06	4466.52	8041.62	5149.02	5660.24	6946.43	5905.15
bra-miR5711	bra-MIR5711	3.11217	1.59854	1.39989	4.15049	4.14829	2.79434	2.31506	6.64081	3.93708	2.51257	4.56758	3.61237	1.04984	2.49368	3.19741	2.66439	1.34568	5.61822
bra-miR5712	bra-MIR5712	54.6852	62.8757	41.53	51.8811	56.6933	71.4553	57.4135	73.0489	54.1349	82.0773	66.2299	62.7649	59.8406	47.3799	80.7345	37.8344	39.6977	63.0043
bra-miR5713	bra-MIR5713	0.889191	0.532845	2.33315	1.18585	1.38276	0	0	3.98449	1.47641	0.837523	1.14189	0.451546	0.524918	0.498736	1.19903	1.59864	2.01853	0.401301
bra-miR5714	bra-MIR5714	0	0	0	0	0	0	0	0	0	0	0	0.451546	0	0	0	0	0	0
bra-miR5715	bra-MIR5715	0.889191	0.532845	5.59955	2.66817	5.53105	6.38707	6.48217	7.96897	3.44495	4.18762	3.99663	1.35464	5.77409	2.99242	2.79773	4.26303	2.01853	6.82212
bra-miR5716	bra-MIR5716	10.2257	14.3868	12.599	2.07524	0.691381	3.19353	0.463012	1.32816	3.44495	5.4439	13.7027	13.9979	1.57475	0.498736	2.39805	0.532879	0	0
bra-miR5717	bra-MIR5717	1.33379	1.59854	0	0	0	0	0	0	0	0.837523	0	0	0	0	0.399676	0	0	0
bra-miR5718	bra-MIR5718	0	0	0	0	0	0	0	0	0	0	0	0	0	0	0	0	0	0
bra-miR5719	bra-MIR5719	4.00136	3.72992	4.19967	7.70805	7.60519	7.18545	18.5205	18.5943	8.3663	3.76885	7.42232	5.41855	9.44852	5.4861	2.79773	7.4603	7.40127	7.62473
bra-miR5720	bra-MIR5720	0	0	0.466629	0	0	0	0	0	0	0	0	0.451546	0.524918	0.498736	0	0.532879	0	0.401301
bra-miR5721	bra-MIR5721	35.123	28.7736	20.5317	24.6065	46.3225	31.137	36.5779	62.4236	35.4338	34.3384	26.8345	29.3505	35.6944	30.4229	28.377	38.9002	16.1482	21.6703
bra-miR5722	bra-MIR5722	0	0	0	0	0	0	0	0	0	0	0	0.451546	0	0	0	0	0	0
bra-miR5723	bra-MIR5723	0	0	0	0.296463	0	0	0	0	0	0	0	0	0	0	0	0	0.672842	0
bra-miR5724	bra-MIR5724	4.44595	3.72992	3.26641	4.44695	4.14829	3.99192	11.1123	0	5.41349	2.09381	1.71284	6.32164	8.9236	3.98989	5.59546	4.26303	1.34568	4.41431
bra-miR5725	bra-MIR5725	8.44731	7.99268	13.0656	8.59744	5.53105	4.39111	5.09313	3.98449	8.3663	11.7253	6.28042	9.03092	7.34885	6.48357	7.59384	4.79591	10.0926	4.81562
bra-miR5726	bra-MIR5726	26.6757	15.9854	23.7981	13.9338	15.2104	19.1612	24.5396	27.8914	17.2247	14.2379	21.696	17.6103	25.721	29.9242	18.7848	24.5124	21.531	26.0846
bra-miR6032-3p	bra-MIR6032	3.11217	2.66423	2.33315	1.77878	3.45691	1.19758	3.70409	0	1.47641	0	1.71284	0.451546	4.19934	1.49621	0.799352	1.06576	2.01853	0.802603
bra-miR6032-5p	bra-MIR6032	0.889191	0.532845	0	0	0	1.99596	1.85205	0	0	0.837523	0.570947	0.451546	1.04984	0.997472	0.799352	1.06576	0.672842	0.401301
bra-miR824	bra-MIR824	706.462	741.188	430.232	393.11	303.516	492.203	619.047	260.32	255.418	403.686	623.475	524.245	234.113	622.922	427.653	308.537	341.131	334.685
bra-miR860-3p	bra-MIR860	5.33514	6.92699	7.46607	4.44695	5.53105	12.7741	5.09313	9.29714	5.41349	9.21275	11.4189	9.03092	2.62459	9.97472	9.19254	4.26303	4.03705	7.22342
bra-miR860-5p	bra-MIR860	5.77974	7.45983	7.9327	5.33634	8.29657	10.7782	8.79722	7.96897	13.2877	7.11895	2.85474	9.03092	7.87376	9.47599	10.3916	5.86167	8.07411	10.8351
bra-miR9408-3p	bra-MIR9408	0	0	0	0	0	0	0	0	0	0	0	0.903092	0	0	0	0	0	0
bra-miR9408-5p	bra-MIR9408	0	0	0	0	0	0	0	0	0	0	0	0	0	0	0	0	0	0
bra-miR9552a-3p	bra-MIR9552a	10.2257	14.3868	8.39933	10.0798	11.7535	15.9677	10.6493	13.2816	23.6225	8.79399	17.6994	15.8041	17.3223	18.952	13.589	17.0521	27.5865	12.4403
bra-miR9552a-5p	bra-MIR9552a	9.3365	8.52552	4.66629	5.03988	8.98796	5.98788	7.40819	15.9379	12.7955	8.37523	16.5575	13.0948	14.6977	11.4709	10.3916	13.322	16.1482	10.0325
bra-miR9552b-3p	bra-MIR9552b	340.56	245.642	634.149	443.213	481.201	441.506	541.724	472.826	843.52	233.669	413.366	326.919	492.898	427.916	267.783	533.945	511.36	550.184
bra-miR9552b-5p	bra-MIR9552b	4.00136	7.45983	14.4655	4.44695	9.67934	4.39111	13.8904	6.64081	15.7483	4.60638	8.56421	8.57937	2.62459	5.4861	1.99838	13.8549	8.74695	13.6442
bra-miR9553-3p	bra-MIR9553	0	0	0.466629	0	1.38276	0	0	0	0	0	0	0	0	0.498736	0	0	1.34568	0
bra-miR9553-5p	bra-MIR9553	0	0	0	0	0	0.399192	0	0	0	0.418762	0	0	0	0	0	0	0	0
bra-miR9554-3p	bra-MIR9554	33.7893	27.1751	31.7308	27.5711	12.4449	21.1572	19.9095	27.8914	32.4809	21.7756	17.1284	13.5464	8.9236	13.9646	12.3899	17.585	14.8025	22.0716
bra-miR9554-5p	bra-MIR9554	2.22298	0.532845	1.39989	1.18585	0.691381	4.7903	0.926024	0	0.492135	1.25628	2.28379	1.35464	0	0.498736	1.5987	0	0.672842	0.401301
bra-miR9555a-3p	bra-MIR9555a	2.22298	2.13138	2.33315	5.6328	5.53105	1.99596	5.09313	6.64081	2.46068	3.76885	2.85474	2.70928	2.62459	2.99242	1.99838	3.73015	4.7099	0.401301
bra-miR9555a-5p	bra-MIR9555a	0.444595	1.06569	0.466629	1.18585	0	1.19758	2.31506	0	1.96854	1.25628	1.14189	0.451546	1.57475	0.997472	0.799352	1.59864	1.34568	1.2039
bra-miR9555b-3p	bra-MIR9555b	0.889191	0	1.86652	0.592927	0	1.59677	0	2.65632	0	1.67505	1.71284	0.903092	0	0.997472	1.19903	0.532879	0.672842	0.401301
bra-miR9555b-5p	bra-MIR9555b	3.11217	2.66423	4.19967	2.96463	2.76552	4.7903	6.94518	10.6253	4.92135	10.0503	5.70947	6.32164	6.82393	7.48104	6.39481	5.32879	4.03705	8.02603
bra-miR9556-3p	bra-MIR9556	0	0	0	0.296463	0	0	0	0	0	0	0	0	0	0	0	0	0	0.802603
bra-miR9556-5p	bra-MIR9556	34.6784	37.2992	19.1318	16.009	15.2104	13.5725	53.2464	17.2661	19.1933	14.6567	6.85137	13.0948	13.1229	25.4355	18.3851	30.3741	14.1297	54.577
bra-miR9557-3p	bra-MIR9557	81.8056	124.153	117.591	89.2354	71.2123	73.0521	81.9531	73.0489	74.8046	90.4525	103.912	92.5669	95.535	118.2	119.903	71.9387	63.2472	90.6941
bra-miR9557-5p	bra-MIR9557	152.052	237.649	163.32	93.0895	94.0278	90.2173	175.481	138.129	121.557	218.175	119.328	130.045	88.1862	116.704	88.3283	169.455	115.056	197.039
bra-miR9558-3p	bra-MIR9558	303.659	199.284	192.718	247.843	406.532	215.164	291.234	282.899	269.198	287.689	266.632	318.34	831.994	454.349	429.651	491.847	378.137	342.31
bra-miR9558-5p	bra-MIR9558	1.77838	5.32845	6.06618	1.48232	1.38276	6.38707	8.33421	0	1.47641	3.35009	5.13853	4.06391	4.72426	7.48104	2.79773	3.73015	2.69137	7.22342
bra-miR9559-3p	bra-MIR9559	0	0	0	0	0	0	0	0	0	0	0	0	0	0	0	0	0	0
bra-miR9559-5p	bra-MIR9559	0.889191	0	0.933259	0	0	1.19758	0.926024	0	0.984271	0	0	0.451546	0	0.498736	0	1.59864	0.672842	2.80911
bra-miR9560a-3p	bra-MIR9560a	0.444595	2.66423	1.39989	1.77878	4.14829	3.59273	2.77807	1.32816	1.47641	1.25628	1.71284	2.70928	2.09967	1.49621	1.99838	2.13152	1.34568	1.60521
bra-miR9560a-5p	bra-MIR9560a	0	0.532845	0.933259	0.296463	1.38276	1.59677	1.85205	3.98449	0	0	1.14189	1.80618	0.524918	1.49621	1.5987	1.06576	0	0.401301
bra-miR9560b-3p	bra-MIR9560b	0	1.06569	0	0.592927	0	0.399192	0	1.32816	0	0	0.570947	0	0	0	0.399676	0	0	0
bra-miR9560b-5p	bra-MIR9560b	0	0.532845	0.933259	0.296463	1.38276	1.59677	1.85205	3.98449	0	0	1.14189	1.80618	0.524918	1.49621	1.5987	1.06576	0	0.401301
bra-miR9561-3p	bra-MIR9561	0	0	0	0.592927	0	0	0	0	0	0	0	0	0	0	0	0	0	0
bra-miR9561-5p	bra-MIR9561	6.22434	6.92699	5.59955	2.96463	6.91381	5.58868	6.94518	6.64081	4.42922	5.4439	7.99326	0.451546	3.67442	3.49115	3.99676	2.66439	1.34568	4.41431
bra-miR9562-3p	bra-MIR9562	0.444595	0	0.466629	0.296463	0	0	0.926024	0	0	0.837523	0	0.451546	0	0	0	0	0	0
bra-miR9562-5p	bra-MIR9562	0	0	0	0	0	0	0	0	0	0	0	0	0	0	0	0.532879	0	0
bra-miR9563a-3p	bra-MIR9563a	4.44595	13.3211	4.66629	3.85402	1.38276	5.98788	5.09313	3.98449	7.38203	4.60638	2.85474	3.61237	1.57475	4.48863	2.39805	5.32879	4.7099	4.41431
bra-miR9563a-5p	bra-MIR9563a	53.796	43.6933	47.1296	42.3942	33.1863	69.4594	62.5066	116.878	63.4855	73.2833	97.632	46.9608	51.9668	64.337	73.5403	24.5124	55.1731	35.3145
bra-miR9563b-3p	bra-MIR9563b	0	0	0	0.296463	0	0	0	0	0	0	0	0	0	0	0	0	0	0
bra-miR9563b-5p	bra-MIR9563b	153.385	109.233	114.324	99.0187	118.918	145.306	129.18	290.868	149.117	122.697	147.875	110.177	175.847	135.158	123.1	91.6552	131.877	99.924
bra-miR9564-3p	bra-MIR9564	0.889191	0.532845	0	0.592927	0	0.798383	0.463012	1.32816	0	0.418762	0	0.451546	1.04984	0	1.19903	1.06576	0	1.2039
bra-miR9564-5p	bra-MIR9564	2.22298	1.06569	3.26641	1.77878	4.14829	1.99596	1.85205	1.32816	2.95281	2.93133	2.28379	0.451546	0	1.49621	2.39805	1.06576	1.34568	2.40781
bra-miR9565-3p	bra-MIR9565	0	0	0	0	0	0	0	0	0	0	0	0	0	0	0	0	0	0
bra-miR9565-5p	bra-MIR9565	0	0	0	0	0	0	0	0	0	0	0	0	0	0	0	0	0	0
bra-miR9566-3p	bra-MIR9566	1.33379	1.59854	0.466629	0.88939	1.38276	0	2.31506	3.98449	3.93708	1.67505	3.42568	0.903092	2.62459	1.99494	3.59708	1.06576	1.34568	1.2039
bra-miR9566-5p	bra-MIR9566	0	0	0	0	0	0	0.926024	0	0	0	0	0	0	0	0.399676	0	0	0
bra-miR9567-3p	bra-MIR9567	8.00272	5.8613	3.26641	5.03988	6.22243	8.78222	6.01915	7.96897	4.92135	6.70018	3.99663	7.22474	9.97343	5.98483	5.19579	4.79591	5.38274	4.41431
bra-miR9567-5p	bra-MIR9567	36.0122	25.5766	19.5984	16.8984	25.5811	43.5119	20.3725	15.9379	15.2562	23.0319	18.8413	24.3835	16.2724	28.9267	17.5857	15.4535	12.784	21.6703
bra-miR9568-3p	bra-MIR9568	2.22298	1.06569	0.466629	0.296463	0.691381	0.399192	0	1.32816	2.46068	0.837523	0	0	0.524918	1.49621	0	1.59864	1.34568	2.00651
bra-miR9568-5p	bra-MIR9568	2.66757	3.72992	4.19967	3.85402	8.98796	3.19353	2.77807	3.98449	2.95281	3.76885	1.14189	4.51546	4.19934	2.49368	3.19741	3.19727	4.03705	3.61171
bra-miR9569-3p	bra-MIR9569	4.00136	2.66423	7.9327	13.3408	22.1242	18.762	13.8904	19.9224	23.6225	8.79399	6.85137	6.32164	7.87376	8.97725	13.1893	7.4603	22.2038	13.6442
bra-miR9569-5p	bra-MIR9569	105.814	67.1385	102.658	235.985	305.591	165.265	557.003	921.745	922.262	122.278	73.6522	88.0515	202.093	170.069	175.458	610.679	469.644	389.664
nov_miR1	nov_miR1	96.9218	192.357	100.325	94.8683	57.3846	99.3987	182.89	0	34.4495	186.349	137.027	155.783	69.814	238.895	121.102	66.077	149.371	65.4121
nov_miR2	nov_miR2	0	26.6423	0	0	24.1983	27.9434	39.356	63.7518	0	0	27.4055	36.1237	0	21.4457	28.7767	0	20.8581	0
nov_miR3	nov_miR3	25.3419	22.9123	17.2653	21.0489	0	14.3709	20.3725	0	30.5124	26.382	17.6994	19.4165	25.196	0	23.9805	0	16.1482	20.0651
nov_miR4	nov_miR4	96.0326	77.2625	70.9277	60.182	86.4227	73.4513	57.8765	82.3461	66.4383	72.8645	63.9461	65.9257	66.1396	64.337	66.7459	66.077	66.6114	70.2277
nov_miR5	nov_miR5	26.6757	22.3795	39.6635	28.164	0	18.762	41.2081	35.8604	36.418	17.588	27.9764	19.868	32.02	28.428	23.5809	20.2494	30.2779	35.7158
nov_miR6	nov_miR6	0	0	363.971	110.877	35.9518	289.015	0	0	83.1709	338.778	229.521	0	0	297.247	0	0	122.457	420.163
nov_miR7	nov_miR7	162.722	1742.4	1311.7	332.928	59.4588	196.402	519.499	127.504	160.928	686.769	569.235	411.81	109.708	475.296	217.424	727.913	368.045	1099.57
nov_miR8	nov_miR8	88.4745	182.766	162.854	70.8547	51.1622	218.757	354.204	126.175	162.897	242.044	338.572	88.503	24.1462	121.692	231.013	175.317	71.9941	344.718
nov_miR9	nov_miR9	4023.14	3801.32	3976.15	2008.84	1561.14	1544.07	1016.77	2020.13	1252.98	3389.87	4445.4	2995.1	1707.03	2367.5	2047.14	1926.36	2428.96	2461.58
nov_miR10	nov_miR10	17.7838	15.4525	13.0656	10.0798	5.53105	7.98383	11.1123	6.64081	12.3034	10.0503	17.6994	9.03092	6.82393	6.98231	9.59222	16.5192	6.05558	8.02603
nov_miR11	nov_miR11	144.938	130.547	183.385	95.4612	94.0278	57.0844	31.9478	53.1265	48.7214	89.1962	177.565	108.371	74.0134	84.7852	70.7426	74.603	53.1546	50.1627
nov_miR12	nov_miR12	22.6744	0	0	24.6065	0	0	32.4108	59.7673	39.863	0	15.9865	0	0	0	0	34.1042	39.0249	22.8742
nov_miR13	nov_miR13	132.045	183.832	102.192	0	217.785	0	143.534	172.661	0	0	145.021	151.719	0	0	0	198.764	75.3584	106.746
nov_miR14	nov_miR14	0	21683.6	30676.2	0	0	20921.2	0	0	0	44067.1	40417.4	25972.9	0	33012.3	33480	0	0	18994
nov_miR15	nov_miR15	62.688	70.8684	171.72	75.0052	117.535	72.6529	43.0601	65.08	91.5372	48.5763	115.902	68.635	35.6944	44.8863	29.1763	64.4783	37.0063	31.3015
nov_miR16	nov_miR16	140.492	131.08	157.254	79.7486	117.535	75.048	165.295	0	77.2653	113.484	135.885	97.5339	162.724	148.623	125.099	0	77.3769	104.74
nov_miR17	nov_miR17	143.16	89.518	28.931	0	0	51.8949	0	0	0	55.2765	28.5474	65.9257	0	0	76.7378	0	0	135.239
nov_miR18	nov_miR18	588.2	247.773	324.307	384.809	0	297.797	569.968	1259.1	714.089	0	379.109	287.183	435.682	457.84	350.116	204.093	453.496	327.462
nov_miR19	nov_miR19	76.0258	60.2115	55.0623	45.3589	50.4708	47.903	85.6572	179.302	92.0293	80.4022	70.2265	54.6371	63.515	38.9014	49.9595	71.4058	98.235	104.338
nov_miR20	nov_miR20	15667.1	13701.6	10516	9389.29	12688.2	12689.1	14576.5	10189.7	10835.8	11031	9952.75	9108.59	13164.9	11955.2	11080.6	11011.4	12359.4	13211.2
nov_miR21	nov_miR21	493.945	322.904	286.044	375.323	710.74	484.22	398.653	851.352	530.522	620.186	500.15	478.187	574.26	468.812	599.114	529.149	406.397	412.538
nov_miR22	nov_miR22	977.221	1658.75	1616.87	1774.63	679.628	2001.95	1976.6	719.864	957.203	1407.46	1189.85	1575.44	1093.4	1487.23	1041.16	1671.11	1282.44	1864.85
nov_miR23	nov_miR23	10748.5	11214.3	10543.5	7126.98	6225.89	5414.64	0	4792.01	3028.11	14539.4	11253.4	11505.4	6413.97	11753.2	7989.12	4246.51	8349.97	5904.75
nov_miR24	nov_miR24	7569.68	8336.89	6101.65	5055.59	4556.2	4636.61	0	3475.8	3091.1	10122.3	8777.74	9182.19	4272.83	8396.22	6677.38	0	6362.4	4476.52
nov_miR25	nov_miR25	165.389	1741.87	1313.1	332.928	60.1502	196.402	519.962	130.16	161.913	688.863	571.518	412.713	109.708	475.794	217.823	728.445	369.391	1101.17
nov_miR26	nov_miR26	322.332	213.671	165.653	165.13	315.961	180.435	245.859	927.057	309.553	185.093	169.571	182.425	196.319	190.517	181.453	237.664	113.71	146.074
nov_miR27	nov_miR27	322.332	213.671	165.653	165.13	315.961	180.435	245.859	927.057	309.553	185.093	169.571	182.425	196.319	190.517	181.453	237.664	113.71	146.074
nov_miR28	nov_miR28	0	18.1167	8.39933	14.8232	12.4449	39.52	12.0383	0	0	15.4942	14.2737	44.2515	34.1196	19.9494	17.1861	0	0	10.8351
nov_miR29	nov_miR29	0	21684.1	30676.7	0	0	20921.2	0	0	0	44065.9	40417.9	25972.9	0	33012.3	33480.4	0	0	18993.6
nov_miR30	nov_miR30	219.63	231.788	331.774	173.727	82.9657	111.774	173.166	108.909	193.409	211.893	264.92	207.26	167.974	138.15	144.283	201.961	134.568	137.646
nov_miR31	nov_miR31	129079	120010	126453	176029	108534	128429	128243	138077	185696	106388	98749.9	100194	133748	110064	113921	143063	119626	108237
nov_miR32	nov_miR32	221.853	1787.7	1353.23	360.796	82.2744	205.584	534.779	151.411	188.488	728.226	616.052	433.484	137.003	505.719	242.603	770.543	394.286	1124.85
nov_miR33	nov_miR33	159.61	1737.08	1311.7	331.742	60.1502	195.604	518.11	126.175	161.42	685.513	568.664	410.455	109.708	473.799	217.823	727.38	366.026	1097.96
nov_miR34	nov_miR34	46.6825	160.919	16.7987	80.9345	12.4449	90.2173	120.383	75.7053	54.1349	100.503	109.622	242.932	345.396	485.769	113.508	200.362	122.457	155.304
nov_miR35	nov_miR35	46.2379	161.985	16.7987	81.8239	12.4449	90.2173	122.235	75.7053	53.6428	100.922	109.622	242.48	345.396	488.761	112.309	199.83	125.149	155.705
nov_miR36	nov_miR36	1343.57	1088.07	0	961.727	0	1340.88	1317.27	0	0	1329.57	0	1114.87	0	1414.42	1515.17	0	0	0
nov_miR37	nov_miR37	7405.18	8140.81	5901	4917.73	4410.32	4484.52	1397.83	3425.33	3016.3	9816.61	8345.54	8857.98	4047.11	7990.25	6374.03	2840.78	6233.89	4374.18
nov_miR38	nov_miR38	2645.34	2230.49	1641.14	1946.28	0	3786.73	2327.1	0	2625.54	0	0	2091.56	3285.98	0	0	2394.76	0	2193.91
nov_miR39	nov_miR39	708.685	458.247	539.424	563.577	414.829	544.098	652.384	605.642	612.216	1434.68	339.714	534.63	376.366	430.409	486.405	436.961	363.335	340.304
nov_miR40	nov_miR40	3664.8	3544.49	5014.87	2414.99	1931.03	1060.25	599.6	1581.84	0	5449.76	3290.37	3113.86	2590.99	4173.42	1885.27	1571.99	2479.42	1807.86
nov_miR41	nov_miR41	3708.81	4026.71	3935.55	1890.55	1513.43	1482.2	957.045	1814.27	1199.83	3373.54	4330.64	2974.78	1627.77	2397.42	1906.45	1849.62	2282.28	2329.15
nov_miR42	nov_miR42	219.63	0	331.774	173.727	82.9657	0	173.166	108.909	193.409	211.893	0	0	167.974	0	144.283	201.961	0	0
nov_miR43	nov_miR43	68.4677	152.927	142.322	62.8502	36.6432	182.83	327.812	88.9869	143.704	162.061	264.349	68.635	32.02	115.208	182.252	159.864	61.2287	301.377
nov_miR44	nov_miR44	12.0041	0	11.1991	14.8232	47.7053	22.7539	37.504	26.5632	0	16.3317	19.9832	30.7051	28.3455	16.957	15.5874	33.5714	18.8396	18.4599
nov_miR45	nov_miR45	485.943	366.065	177.319	188.551	203.957	517.752	779.712	325.4	280.517	229.063	157.581	149.913	132.279	127.178	295.36	182.245	150.044	260.846
nov_miR46	nov_miR46	1124.83	570.144	597.286	688.388	0	0	1063.54	2208.73	1260.85	0	0	0	0	785.011	729.009	0	861.238	641.28
nov_miR47	nov_miR47	21.3406	51.1531	12.1324	10.0798	0	0	28.7067	50.4702	55.1192	33.5009	0	36.1237	33.5947	46.8812	9.99189	19.7165	36.3335	22.8742
nov_miR48	nov_miR48	34.2338	23.978	50.396	32.3145	0	25.1491	45.3752	39.8449	41.3394	22.6131	35.3987	21.6742	37.7941	41.3951	27.178	22.9138	37.0063	45.7484
nov_miR49	nov_miR49	15263.4	10932.4	13106.7	11757.7	21534.5	14995.2	20762.8	30984.7	21570.8	14814.5	18916.1	14300.9	17497.6	19352.5	23777.9	18279.3	17104.3	16235
nov_miR50	nov_miR50	236904	164360	166693	223510	149414	160585	168310	179769	225498	183485	195528	210415	212070	199270	198576	213348	203890	164480
nov_miR51	nov_miR51	465.936	684.173	335.507	325.813	336.011	894.189	478.291	262.976	247.544	599.666	752.509	615.006	363.243	585.516	600.313	275.498	302.106	484.772
