# Supplementary material for: Multiomics analysis of a resistant European turnip ECD04 during clubroot infection reveals key hub genes underlying resistance mechanism
Source: Front Plant Sci. 2024 May 23;15:1396602. doi: 10.3389/fpls.2024.1396602 (PMC11153729; doi:10.3389/fpls.2024.1396602)
Supplement: Supplementary file 6 [file Table_6.xlsx]

## Sheet: Supplementary Table 6
Supplementary Table 6. miRNA target transcripts and cleavage sites validated by degradome sequencing in B. rapa roots(mock).
SiteID	Query	DegradomeCategory	DegradomePval	Transcript	Symbol
BraA01t023947E:1192	bra-miR172c-3p	0	0.000333932	BraA01t023947E	AP2
BraA01t024035E:450	nov_miR47	2	0.0378758	BraA01t024035E	CSP1
BraA01t024035E:603	nov_miR47	3	0.0112766	BraA01t024035E	CSP1
BraA01t024178E:600	bra-miR824	0	0.000667753	BraA01t024178E	AGL16
BraA01t024278E:559	nov_miR31	0	0.00133506	BraA01t024278E	ATHB8
BraA01t024516E:1307	bra-miR160a-5p	0	0.00100146	BraA01t024516E	ARFP
BraA01t024724E:872	bra-miR319-3p	0	0.00200192	BraA01t024724E	TCP2
BraA01t025200E:659	bra-miR396-5p	0	0.00466492	BraA01t025200E	GRF8
BraA01t026717E:1134	bra-miR9569-5p	3	0.0112766	BraA01t026717E	FH8
BraA01t027061E:1031	bra-miR398-3p	3	0.0443491	BraA01t027061E	/
BraA01t027419E:1139	bra-miR160a-5p	0	0.00300138	BraA01t027419E	CASP
BraA01t027576E:987	bra-miR400-5p	0	0.000333932	BraA01t027576E	PP238
BraA01t027747E:195	bra-miR156g-5p	1	0.0109173	BraA01t027747E	DNAJ6
BraA01t027957E:949	bra-miR159a	0	0.000667753	BraA01t027957E	MYB65
BraA01t028328E:192	bra-miR1885b	0	0.00897714	BraA01t028328E	RPP1
BraA01t028335E:192	bra-miR1885b	0	0.0172174	BraA01t028335E	TAO1
BraA01t028338E:192	bra-miR1885b	0	0.0175456	BraA01t028338E	TAO1
BraA02t029281E:130	bra-miR1885a	0	0.000333932	BraA02t029281E	DSC2
BraA02t029524E:1114	bra-miR172b-3p	0	0.000333932	BraA02t029524E	TOE2
BraA02t029991E:1762	nov_miR44	4	0.0309463	BraA02t029991E	RCF3
BraA02t030057E:58	bra-miR160a-5p	0	0.00200192	BraA02t030057E	BAG1
BraA02t030445E:606	bra-miR156a-5p	0	0.00300138	BraA02t030445E	SPL6
BraA02t032318E:748	bra-miR1885b	1	0.019234	BraA02t032318E	/
BraA02t032645E:69	bra-miR1885b	0	0.00333431	BraA02t032645E	SNC1
BraA02t032989E:643	bra-miR164b-5p	0	0.00200192	BraA02t032989E	NC100
BraA03t007651E:195	bra-miR1885b	1	0.00337194	BraA03t007651E	TAO1
BraA03t008043E:63	bra-miR1885b	0	0.00433243	BraA03t008043E	DSC2
BraA03t008044E:63	bra-miR1885b	0	0.00399984	BraA03t008044E	DSC2
BraA03t008150E:307	bra-miR1885a	0	0.00366713	BraA03t008150E	TAO1
BraA03t008311E:413	nov_miR31	0	0.00166855	BraA03t008311E	MBD6
BraA03t008667E:82	nov_miR39	0	0.00200192	BraA03t008667E	BAG1
BraA03t009146E:424	bra-miR159a	2	0.0191207	BraA03t009146E	MB101
BraA03t009437E:844	bra-miR159a	1	0.0291219	BraA03t009437E	GLO2M
BraA03t009523E:824	bra-miR171a	1	0.000422115	BraA03t009523E	SCL27
BraA03t009634E:1186	bra-miR172a	0	0.00166855	BraA03t009634E	RAP27
BraA03t009685E:883	bra-miR159a	0	0.00133506	BraA03t009685E	MY104
BraA03t009733E:710	bra-miR396-5p	0	0.00300138	BraA03t009733E	GRF1
BraA03t009882E:279	bra-miR396-5p	0	0.0106307	BraA03t009882E	PHL11
BraA03t010219E:1666	nov_miR36	0	0.0331702	BraA03t010219E	RH14
BraA03t010718E:670	bra-miR164a	0	0.00300138	BraA03t010718E	NAC22
BraA03t010791E:297	bra-miR396-5p	0	0.0195124	BraA03t010791E	RAP22
BraA03t011875E:63	bra-miR1885b	0	0.0109611	BraA03t011875E	/
BraA03t012135E:249	bra-miR1885b	0	0.00133506	BraA03t012135E	TAO1
BraA03t012137E:270	bra-miR1885b	0	0.000667753	BraA03t012137E	TAO1
BraA03t012138E:177	bra-miR1885b	0	0.000333932	BraA03t012138E	TAO1
BraA03t012311E:635	bra-miR396-5p	0	0.00433243	BraA03t012311E	GRF8
BraA03t012392E:1474	bra-miR5654a	1	0.000422115	BraA03t012392E	RIN2
BraA03t012724E:1331	nov_miR39	0	0.00133506	BraA03t012724E	ARFP
BraA03t013269E:1192	bra-miR172c-3p	0	0.000667753	BraA03t013269E	AP2
BraA03t013316E:704	bra-miR396-5p	0	0.00266834	BraA03t013316E	GRF2
BraA03t013672E:1828	bra-miR9408-3p	2	0.0191207	BraA03t013672E	Y1136
BraA04t041531E:656	bra-miR171d	0	0.000667753	BraA04t041531E	SCL22
BraA04t041531E:659	bra-miR171e	2	0.0191207	BraA04t041531E	SCL22
BraA04t042466E:2189	bra-miR167d	0	0.000333932	BraA04t042466E	ARFH
BraA04t042655E:652	bra-miR164b-5p	0	0.00632568	BraA04t042655E	NAC92
BraA04t042845E:715	bra-miR161-5p	0	0.00166855	BraA04t042845E	PP412
BraA04t043003E:185	bra-miR1885b	0	0.0126113	BraA04t043003E	/
BraA05t014666E:430	bra-miR408-3p	3	0.0112766	BraA05t014666E	TGT3B
BraA05t017697E:867	bra-miR158-3p	1	0.0473936	BraA05t017697E	ADS3
BraA05t017976E:616	bra-miR164e-5p	0	0.00333431	BraA05t017976E	NAC22
BraA06t019007E:562	nov_miR50	2	0.0378758	BraA06t019007E	ATB15
BraA06t019101E:1123	bra-miR9564-3p	4	0.0309463	BraA06t019101E	45508
BraA06t020126E:645	bra-miR171a	0	0.033493	BraA06t020126E	GLYR2
BraA06t020878E:574	nov_miR50	0	0.00499729	BraA06t020878E	REV
BraA06t022029E:1002	bra-miR156d-3p	3	0.0334497	BraA06t022029E	PPA29
BraA06t022155E:852	bra-miR5724	3	0.0443491	BraA06t022155E	WRK19
BraA06t022164E:261	bra-miR5724	3	0.0112766	BraA06t022164E	PUB27
BraA06t022921E:630	nov_miR47	0	0.0240863	BraA06t022921E	/
BraA06t022985E:613	bra-miR164e-5p	0	0.0129411	BraA06t022985E	NAC59
BraA06t023661E:345	bra-miR395a-3p	2	0.0191207	BraA06t023661E	APS4
BraA07t033482E:446	bra-miR171a	0	0.00166855	BraA07t033482E	SCL15
BraA07t034601E:1083	bra-miR156g-5p	0	0.000667753	BraA07t034601E	SPL11
BraA07t034603E:1156	nov_miR7	4	0.0309463	BraA07t034603E	FBX6
BraA07t035043E:1012	bra-miR172a	0	0.00266834	BraA07t035043E	TOE3
BraA07t035249E:1376	bra-miR160a-5p	0	0.00166855	BraA07t035249E	ARFJ
BraA07t035271E:1288	bra-miR172a	0	0.00200192	BraA07t035271E	RAP27
BraA07t035366E:652	bra-miR164d-5p	0	0.0066575	BraA07t035366E	NAC92
BraA07t035696E:782	bra-miR171a	0	0.00100146	BraA07t035696E	SCL27
BraA07t036068E:1247	nov_miR39	0	0.000667753	BraA07t036068E	ARFQ
BraA07t036834E:645	bra-miR156a-5p	4	0.0309463	BraA07t036834E	SPL6
BraA07t037398E:1193	bra-miR168b-3p	2	0.0191207	BraA07t037398E	HMDH1
BraA07t037484E:1274	nov_miR39	0	0.000333932	BraA07t037484E	ARFQ
BraA08t037716E:670	bra-miR164a	0	0.00200192	BraA08t037716E	NAC22
BraA08t037928E:565	nov_miR50	2	0.0191207	BraA08t037928E	ATB15
BraA08t038143E:448	bra-miR168a-5p	0	0.00133506	BraA08t038143E	AGO1A
BraA08t039523E:556	nov_miR31	1	0.000844053	BraA08t039523E	ATHB8
BraA08t040121E:622	bra-miR9552b-3p	1	0.0130031	BraA08t040121E	THLP1
BraA08t040162E:1925	bra-miR167d	1	0.0021088	BraA08t040162E	ARFF
BraA08t040733E:358	bra-miR9569-3p	4	0.0309463	BraA08t040733E	GTE5
BraA08t041040E:3037	bra-miR9568-5p	1	0.00253002	BraA08t041040E	NFXL1
BraA08t041043E:426	bra-miR396-5p	0	0.0129411	BraA08t041043E	BH074
BraA09t000444E:191	bra-miR1885b	0	0.0119516	BraA09t000444E	BL1S2
BraA09t001267E:954	bra-miR400-5p	0	0.000667753	BraA09t001267E	PPR93
BraA09t001287E:178	bra-miR396-3p	3	0.022426	BraA09t001287E	P2A11
BraA09t001330E:987	bra-miR400-5p	0	0.00200192	BraA09t001330E	PPR94
BraA09t001742E:54	bra-miR1885b	0	0.0418495	BraA09t001742E	RLM1B
BraA09t001945E:417	nov_miR11	3	0.0334497	BraA09t001945E	PSA1A
BraA09t003481E:230	nov_miR12	4	0.0309463	BraA09t003481E	/
BraA09t004065E:586	nov_miR31	0	0.00100146	BraA09t004065E	ATBH9
BraA09t005251E:964	bra-miR172d-3p	0	0.000333932	BraA09t005251E	SMZ
BraA09t006669E:1009	bra-miR161-5p	0	0.000333932	BraA09t006669E	PPR36
BraA10t044838E:2973	bra-miR162-3p	0	0.000667753	BraA10t044838E	DCL1
BraA10t046328E:680	nov_miR23	4	0.0309463	BraA10t046328E	XTH22
BraA10t046329E:679	nov_miR1	3	0.0443491	BraA10t046329E	XTH22
BraA10t046329E:680	nov_miR37	3	0.022426	BraA10t046329E	XTH22
BraA10t046537E:1198	bra-miR172b-3p	0	0.000667753	BraA10t046537E	TOE2
BraA10t046895E:121	bra-miR1885a	0	0.00166855	BraA10t046895E	DSC2
BraA10t048030E:1191	bra-miR158-5p	1	0.00126581	BraA10t048030E	U503A
