# Supplementary material for: Multiomics analysis of a resistant European turnip ECD04 during clubroot infection reveals key hub genes underlying resistance mechanism
Source: Front Plant Sci. 2024 May 23;15:1396602. doi: 10.3389/fpls.2024.1396602 (PMC11153729; doi:10.3389/fpls.2024.1396602)
Supplement: Supplementary file 7 [file Table_7.xlsx]

## Sheet: Supplementary Table 7
Supplementary Table 7. miRNA target transcripts and cleavage sites validated by degradome sequencing in B. rapa roots(inoculation).
SiteID	Query	DegradomeCategory	DegradomePval	Transcript		Symbol
BraA01t023947E:1192	bra-miR172c-3p	0	0.000386763	BraA01t023947E		AP2
BraA01t024035E:450	nov_miR47	2	0.0462982	BraA01t024035E		CSP1
BraA01t024035E:603	nov_miR47	3	0.0186722	BraA01t024035E		CSP1
BraA01t024178E:600	bra-miR824	0	0.000773377	BraA01t024178E		AGL16
BraA01t024516E:1307	bra-miR160a-5p	0	0.00115984	BraA01t024516E		ARFP
BraA01t024764E:577	nov_miR38	2	0.0462982	BraA01t024764E		KSG7
BraA01t025200E:659	bra-miR396-5p	0	0.00540109	BraA01t025200E		GRF8
BraA01t025989E:198	bra-miR1885b	0	0.00962434	BraA01t025989E		RPP1
BraA01t027576E:987	bra-miR400-5p	0	0.000386763	BraA01t027576E		PP238
BraA01t027957E:949	bra-miR159a	0	0.000773377	BraA01t027957E		MYB65
BraA01t028327E:1078	bra-miR5719	0	0.00308992	BraA01t028327E		RPP1
BraA01t028328E:192	bra-miR1885b	0	0.0103903	BraA01t028328E		RPP1
BraA01t028335E:192	bra-miR1885b	0	0.0199146	BraA01t028335E		TAO1
BraA01t028338E:192	bra-miR1885b	0	0.0202937	BraA01t028338E		TAO1
BraA02t028885E:2476	bra-miR396-3p	0	0.0312229	BraA02t028885E		GLR25
BraA02t029281E:130	bra-miR1885a	0	0.000386763	BraA02t029281E		DSC2
BraA02t029524E:1114	bra-miR172a	0	0.000386763	BraA02t029524E		TOE2
BraA02t029991E:1762	nov_miR44	4	0.0283099	BraA02t029991E		RCF3
BraA02t030057E:58	bra-miR160a-5p	0	0.00231834	BraA02t030057E		BAG1
BraA02t032318E:748	bra-miR1885b	0	0.0176372	BraA02t032318E		/
BraA02t032989E:643	bra-miR164d-5p	0	0.00231834	BraA02t032989E		NC100
BraA03t008043E:63	bra-miR1885b	0	0.00501627	BraA03t008043E		DSC2
BraA03t008150E:307	bra-miR1885a	0	0.00424618	BraA03t008150E		TAO1
BraA03t008311E:413	nov_miR31	0	0.00193232	BraA03t008311E		MBD6
BraA03t008667E:82	nov_miR39	0	0.00231834	BraA03t008667E		BAG1
BraA03t009146E:424	bra-miR159a	0	0.000386763	BraA03t009146E		MB101
BraA03t009523E:824	bra-miR171d	4	0.0283099	BraA03t009523E		SCL27
BraA03t009634E:1186	bra-miR172a	0	0.00193232	BraA03t009634E		RAP27
BraA03t010791E:297	bra-miR396-5p	0	0.022565	BraA03t010791E		RAP22
BraA03t012133E:249	bra-miR1885b	0	0.00115984	BraA03t012133E		TAO1
BraA03t012134E:249	bra-miR1885b	0	0.00193232	BraA03t012134E		TAO1
BraA03t012135E:249	bra-miR1885b	0	0.00154616	BraA03t012135E		TAO1
BraA03t012137E:270	bra-miR1885b	0	0.000773377	BraA03t012137E		TAO1
BraA03t012138E:177	bra-miR1885b	0	0.000386763	BraA03t012138E		TAO1
BraA03t012724E:1331	bra-miR160a-5p	0	0.00154616	BraA03t012724E		ARFP
BraA03t012991E:189	bra-miR5711	1	0.040291	BraA03t012991E		GH312
BraA03t013269E:1192	bra-miR172c-3p	0	0.000773377	BraA03t013269E		AP2
BraA03t013672E:1828	bra-miR9408-3p	4	0.0283099	BraA03t013672E		Y1136
BraA04t041531E:656	bra-miR171a	2	0.0462982	BraA04t041531E		SCL22
BraA04t041704E:893	nov_miR47	0	0.0330949	BraA04t041704E		/
BraA04t041985E:193	bra-miR1885a	2	0.0462982	BraA04t041985E		DSC2
BraA04t042466E:2189	bra-miR167a	2	0.0234234	BraA04t042466E		ARFH
BraA04t042655E:652	bra-miR164d-5p	0	0.00732298	BraA04t042655E		NAC92
BraA04t043981E:586	nov_miR31	2	0.0234234	BraA04t043981E		ATB14
BraA04t044227E:690	bra-miR396-5p	0	0.0282202	BraA04t044227E		Y2837
BraA04t044372E:1898	bra-miR9564-3p	1	0.00356972	BraA04t044372E		POT2
BraA05t014666E:430	bra-miR408-3p	4	0.0283099	BraA05t014666E		TGT3B
BraA05t014922E:1401	bra-miR161-5p	0	0.00501627	BraA05t014922E		PP185
BraA05t015089E:1130	bra-miR403-5p	1	0.0433749	BraA05t015089E		/
BraA05t017976E:616	bra-miR164a	0	0.00386091	BraA05t017976E		NAC22
BraA05t018006E:26	bra-miR156b-3p	2	0.0462982	BraA05t018006E		/
BraA06t019007E:562	nov_miR50	2	0.0462982	BraA06t019007E		ATB15
BraA06t020878E:574	nov_miR50	1	0.00534979	BraA06t020878E		REV
BraA06t022164E:261	bra-miR5724	2	0.0234234	BraA06t022164E		PUB27
BraA06t022793E:759	bra-miR396-5p	0	0.0312229	BraA06t022793E		RAF1
BraA06t022985E:613	bra-miR164e-5p	0	0.0149735	BraA06t022985E		NAC59
BraA06t023661E:345	bra-miR395a-3p	2	0.0234234	BraA06t023661E		APS4
BraA06t023685E:1077	bra-miR156g-5p	1	0.00178645	BraA06t023685E		SPL2
BraA07t033482E:446	bra-miR171a	0	0.00193232	BraA07t033482E		SCL15
BraA07t034139E:750	bra-miR162-5p	1	0.0268124	BraA07t034139E		GLYR1
BraA07t034601E:1083	bra-miR156g-5p	0	0.000773377	BraA07t034601E		SPL11
BraA07t034603E:1156	nov_miR7	2	0.0234234	BraA07t034603E		FBX6
BraA07t035043E:1012	bra-miR172a	0	0.00308992	BraA07t035043E		TOE3
BraA07t035249E:1376	bra-miR160a-5p	0	0.00193232	BraA07t035249E		ARFJ
BraA07t035271E:1288	bra-miR172b-3p	0	0.00231834	BraA07t035271E		RAP27
BraA07t035316E:1723	bra-miR9556-5p	3	0.0186722	BraA07t035316E		FTSH3
BraA07t035696E:782	bra-miR171a	1	0.00107226	BraA07t035696E		SCL27
BraA07t036068E:1247	nov_miR39	0	0.000773377	BraA07t036068E		ARFQ
BraA07t036488E:2171	bra-miR167a	2	0.0462982	BraA07t036488E		ARFH
BraA07t037255E:397	bra-miR5720	1	0.0478118	BraA07t037255E		/
BraA07t037398E:1193	bra-miR168b-3p	2	0.0234234	BraA07t037398E		HMDH1
BraA07t037484E:1274	bra-miR160a-5p	0	0.000386763	BraA07t037484E		ARFQ
BraA08t039523E:556	nov_miR31	0	0.000773377	BraA08t039523E		ATHB8
BraA08t040162E:1925	bra-miR167a	0	0.00193232	BraA08t040162E		ARFF
BraA08t041043E:426	bra-miR396-5p	0	0.0149735	BraA08t041043E		BH074
BraA09t000012E:668	bra-miR171e	2	0.0462982	BraA09t000012E		SCL6
BraA09t000444E:191	bra-miR1885b	0	0.0138296	BraA09t000444E		BL1S2
BraA09t000689E:1031	bra-miR9563b-3p	3	0.0186722	BraA09t000689E		APRR1
BraA09t001267E:954	bra-miR400-5p	0	0.000773377	BraA09t001267E		PPR93
BraA09t001742E:54	bra-miR1885b	0	0.0483094	BraA09t001742E		RLM1B
BraA09t002057E:1358	bra-miR9552b-5p	3	0.0369958	BraA09t002057E		EIF3D
BraA09t004081E:2429	bra-miR167a	0	0.00154616	BraA09t004081E		ARFF
BraA09t004346E:1156	nov_miR7	2	0.0462982	BraA09t004346E		FBX6
BraA09t005251E:964	bra-miR172d-3p	0	0.000386763	BraA09t005251E		SMZ
BraA09t005270E:687	nov_miR17	4	0.0283099	BraA09t005270E		PSA3C
BraA09t005333E:379	bra-miR9566-5p	2	0.0234234	BraA09t005333E		TIM50
BraA09t005775E:1226	bra-miR161-3p	0	0.0187765	BraA09t005775E		AATP4
BraA09t005911E:1710	bra-miR9560b-3p	1	0.00748169	BraA09t005911E		FTSH4
BraA09t006669E:1009	bra-miR161-5p	4	0.0283099	BraA09t006669E		PPR36
BraA10t044838E:2973	bra-miR162-3p	2	0.0462982	BraA10t044838E		DCL1
BraA10t046328E:680	nov_miR23	3	0.0186722	BraA10t046328E		XTH22
BraA10t046537E:1198	bra-miR172b-3p	0	0.000773377	BraA10t046537E		TOE2
BraA10t047579E:161	nov_miR28	3	0.0369958	BraA10t047579E		CIPK8
