# Supplementary material for: Multiomics analysis of a resistant European turnip ECD04 during clubroot infection reveals key hub genes underlying resistance mechanism
Source: Front Plant Sci. 2024 May 23;15:1396602. doi: 10.3389/fpls.2024.1396602 (PMC11153729; doi:10.3389/fpls.2024.1396602)
Supplement: Supplementary file 8 [file Table_8.xlsx]

## Sheet: Supplementary Table 8
Supplementary Table 8. KEGG enrichment terms of miRNA-target genes.
Term Name	MainClass	GeneHitsInSelectedSet	AllGenesInSelectedSet	GeneHitsInBackground	AllGenesInBackground	p-value	enrichFactor	GeneLisgInSelecgedSegs	corrected p-value(BH method)
00261 Monobactam biosynthesis	A09100 Metabolism	5	329	19	13843	6.50111e-05	11.0726	[BraA02g028970E, BraA01g025921E, BraA06g023661E, BraA03g011185E, BraA05g016965E]	0.00968666
00920 Sulfur metabolism	A09100 Metabolism	7	329	63	13843	0.000709776	4.67511	[BraA02g032735E, BraA01g025001E, BraA01g025921E, BraA06g023661E, BraA03g012140E, BraA03g011185E, BraA05g016965E]	0.0528783
00450 Selenocompound metabolism	A09100 Metabolism	5	329	32	13843	0.00087385	6.57437	[BraA02g030150E, BraA01g025921E, BraA06g023661E, BraA03g011185E, BraA05g016965E]	0.0434012
03041 Spliceosome	A09180 Brite Hierarchies	25	329	548	13843	0.00141935	1.91952	[BraA09g005543E, BraA03g012926E, BraA09g000812E, BraA09g005177E, BraA09g005408E, BraA10g045419E, BraA09g005026E, BraA08g039580E, BraA10g046389E, BraA03g012884E, BraA07g035728E, BraA02g028821E, BraA02g028956E, BraA09g005546E, BraA07g034270E, BraA03g007574E, BraA09g000772E, BraA02g031111E, BraA09g006405E, BraA09g004488E, BraA07g037037E, BraA04g044244E, BraA08g039244E, BraA03g012883E, BraA07g037635E]	0.0528708
B 09182 Protein families: genetic information processing	A09180 Brite Hierarchies	193	329	7047	13843	0.00256172	1.15236	[BraA10g045794E, BraA09g006260E, BraA01g024232E, BraA02g031824E, BraA02g028709E, BraA03g012017E, BraA01g024191E, BraA09g005103E, BraA01g027132E, BraA10g046261E, BraA08g040009E, BraA05g014473E, BraA02g032382E, BraA03g012210E, BraA09g006802E, BraA09g006923E, BraA07g034270E, BraA08g038016E, BraA04g044647E, BraA03g013555E, BraA04g043189E, BraA02g031064E, BraA05g017157E, BraA01g027620E, BraA04g044036E…	0.0763392
03009 Ribosome biogenesis	A09180 Brite Hierarchies	21	329	508	13843	0.0100097	1.73936	[BraA07g034270E, BraA03g007574E, BraA03g012926E, BraA04g043189E, BraA02g029532E, BraA09g000772E, BraA03g009202E, BraA03g013783E, BraA08g039580E, BraA02g031265E, BraA07g034679E, BraA09g004488E, BraA08g039961E, BraA07g035121E, BraA03g011547E, BraA03g012883E, BraA09g000938E, BraA03g012884E, BraA09g006079E, BraA04g042575E, BraA07g035749E]	0.248575
03000 Transcription factors	A09180 Brite Hierarchies	32	329	882	13843	0.0111809	1.52657	[BraA06g019545E, BraA01g024232E, BraA03g013257E, BraA02g028709E, BraA03g012017E, BraA05g015787E, BraA01g023901E, BraA03g011528E, BraA08g040009E, BraA03g007619E, BraA08g041040E, BraA05g014473E, BraA03g008339E, BraA01g024677E, BraA09g006802E, BraA10g047437E, BraA09g000679E, BraA03g013321E, BraA02g029188E, BraA01g023904E, BraA08g040539E, BraA05g017187E, BraA01g027991E, BraA02g031064E, BraA01g027419E…	0.237993
03018 RNA degradation	A09120 Genetic Information Processing	10	329	184	13843	0.0126369	2.28674	[BraA10g046238E, BraA07g037037E, BraA07g037411E, BraA03g008450E, BraA07g035730E, BraA05g017040E, BraA10g047812E, BraA09g000044E, BraA06g019270E, BraA01g027132E]	0.235363
B 09123 Folding, sorting and degradation	A09120 Genetic Information Processing	33	329	944	13843	0.0166431	1.47088	[BraA10g047812E, BraA08g038930E, BraA04g042718E, BraA09g000044E, BraA01g024191E, BraA01g027132E, BraA02g029414E, BraA09g001779E, BraA10g046238E, BraA04g043957E, BraA03g008450E, BraA10g047695E, BraA06g019270E, BraA07g035318E, BraA07g034270E, BraA03g007574E, BraA07g035730E, BraA10g046365E, BraA10g046771E, BraA05g017157E, BraA02g029336E, BraA08g039280E, BraA04g043660E, BraA03g011844E, BraA08g040126E…	0.275536
00970 Aminoacyl-tRNA biosynthesis	A09120 Genetic Information Processing	7	329	112	13843	0.0174131	2.62975	[BraA09g000524E, BraA08g038016E, BraA09g002461E, BraA05g015250E, BraA02g032815E, BraA06g019145E, BraA03g008448E]	0.259455
03051 Proteasome	A09180 Brite Hierarchies	9	329	166	13843	0.0177724	2.28123	[BraA07g034270E, BraA09g004488E, BraA03g007574E, BraA04g041710E, BraA02g031990E, BraA08g038930E, BraA10g046771E, BraA09g005448E, BraA02g029336E]	0.240736
00860 Porphyrin metabolism	A09100 Metabolism	5	329	66	13843	0.0201777	3.18757	[BraA09g000524E, BraA09g004202E, BraA02g032815E, BraA04g044369E, BraA03g007758E]	0.250539
03036 Chromosome and associated proteins	A09180 Brite Hierarchies	33	329	975	13843	0.0252198	1.42411	[BraA10g045794E, BraA09g005543E, BraA05g014864E, BraA09g000812E, BraA07g036397E, BraA09g001103E, BraA04g042718E, BraA09g000044E, BraA10g046261E, BraA02g031265E, BraA06g021749E, BraA07g035142E, BraA03g011746E, BraA01g024033E, BraA03g012210E, BraA07g035728E, BraA06g022366E, BraA09g005546E, BraA05g017686E, BraA08g038143E, BraA03g009006E, BraA02g029067E, BraA04g041905E, BraA09g000922E, BraA09g001146E…	0.268411
00230 Purine metabolism	A09100 Metabolism	7	329	124	13843	0.0285373	2.37526	[BraA03g011095E, BraA01g028319E, BraA08g039162E, BraA01g025921E, BraA06g023661E, BraA03g011185E, BraA05g016965E]	0.283471
04121 Ubiquitin system	A09180 Brite Hierarchies	27	329	776	13843	0.0303732	1.46398	[BraA06g019545E, BraA09g006260E, BraA01g027063E, BraA08g038851E, BraA04g044622E, BraA09g002730E, BraA09g000232E, BraA04g042718E, BraA03g010705E, BraA01g024191E, BraA09g001779E, BraA03g011754E, BraA08g041040E, BraA04g044477E, BraA10g047695E, BraA07g035318E, BraA09g006802E, BraA01g027062E, BraA02g031588E, BraA08g039280E, BraA04g043660E, BraA08g040126E, BraA09g001778E, BraA04g043934E, BraA09g001776E…	0.28285
00030 Pentose phosphate pathway	A09100 Metabolism	6	329	99	13843	0.0305754	2.55006	[BraA10g046238E, BraA04g042898E, BraA06g019781E, BraA03g008450E, BraA09g001301E, BraA01g028437E]	0.267984
00380 Tryptophan metabolism	A09100 Metabolism	5	329	78	13843	0.037983	2.69718	[BraA09g001001E, BraA09g001000E, BraA10g047379E, BraA09g000998E, BraA10g046706E]	0.297867
A09120 Genetic Information Processing	A09120 Genetic Information Processing	80	329	2820	13843	0.0440608	1.19365	[BraA02g031824E, BraA09g000812E, BraA04g041914E, BraA10g047812E, BraA03g012017E, BraA07g033495E, BraA09g000044E, BraA01g024191E, BraA09g005103E, BraA01g027132E, BraA02g029414E, BraA09g001779E, BraA10g046238E, BraA03g008450E, BraA10g045151E, BraA02g028821E, BraA07g035318E, BraA02g028956E, BraA07g034270E, BraA09g000679E, BraA08g038016E, BraA07g035730E, BraA03g012501E, BraA04g043189E, BraA02g029532E…	0.312622
