# Supplementary material for: Multiomics analysis of a resistant European turnip ECD04 during clubroot infection reveals key hub genes underlying resistance mechanism
Source: Front Plant Sci. 2024 May 23;15:1396602. doi: 10.3389/fpls.2024.1396602 (PMC11153729; doi:10.3389/fpls.2024.1396602)
Supplement: Supplementary file 9 [file Table_9.xlsx]

## Sheet: Supplementary Table 9
Supplementary Table 9. Validation Primers for mRNAs and miRNAs.
Primer_name	Sense	Antisense
BraA01g027190E	TGCAAGCAGTGAGGATGAAC	TCTGAAGCCCAACACAACTG
BraA01g025001E	CGGCGTCTCTGAGTCTATCC	GACGCTGCTTGAGAAGGAAC
BraA02g033155E	CAAGTGAAGGTTGCATGGTG	CGTGTGATGGACTCTCATGG
BraA03g012140E	GCTAAGGCGAAAGAGTGTGG	TGCCTGCTCAAACTCACAAC
BraA05g018261E	AAACCAGCCTCCGGTTAAGT	TTAGCGCTCGTTGATTTGTG
BraA07g033342E	GCCTAACTACGACCATGCCACT	CGAGCCACATCCGAGACTGA
APS4	AGACTACTGTGGTCTCCATC	GGCCAACAATGTAGAAGTTG
bra-UBC10	GGGTCCTACAGACAGTCCTTAC	ATGGAACACCTTCGTCCTAAA
bra-miR395a	GCCTGAAGTGTTTGGGGGAACTC
nov_miR15	GCATCTGCCGACTCATTCATCCA
nov_miR26	ATGGAGGGGCGGAGGCCTTTG
bra-U6	CCGATAAAATTGGAACGATACAG
